# Supplementary material for: Coagulation Factor XIIIa and Activated Protein C Activate Platelets via GPVI and PAR1
Source: Int J Mol Sci. 2022 Sep 6;23(18):10203. doi: 10.3390/ijms231810203 (PMC9499330; doi:10.3390/ijms231810203)
Supplement: Supplementary file 1 [file ijms-23-10203-s001.zip]

Archive with 1 entries (1 files):
- ijms-1888257-supplementary.pdf
